# Supplementary material for: Primary Cutaneous Nocardiosis (Lymphangitic Type) in an Immunocompetent Patient: A Case Report
Source: Microorganisms. 2025 Apr 29;13(5):1022. doi: 10.3390/microorganisms13051022 (PMC12114168; doi:10.3390/microorganisms13051022)
Supplement: Supplementary file 1 [file microorganisms-13-01022-s001.zip]

Archive with 1 entries (1 files):
- microorganisms-3559501-supplementary.pdf
